# Supplementary material for: A Combined Extract Derived from Black Sticky Rice and Dill Improves Clinical Symptoms and Ischemic Stroke Biomarkers in Transient Ischemic Attack and Ischemic Stroke Patients
Source: Nutrients. 2024 Nov 19;16(22):3946. doi: 10.3390/nu16223946 (PMC11597798; doi:10.3390/nu16223946)
Supplement: Supplementary file 1 [file nutrients-16-03946-s001.zip]

Archive with 1 entries (1 files):
- nutrients-3288367-supplementary.pdf
